# Supplementary material for: Brain Inflammation and Intracellular α-Synuclein Aggregates in Macaques after SARS-CoV-2 Infection
Source: Viruses. 2022 Apr 8;14(4):776. doi: 10.3390/v14040776 (PMC9025893; doi:10.3390/v14040776)
Supplement: Supplementary file 1 [file viruses-14-00776-s001.zip]

Archive with 3 entries (3 files):
- fig S1.pdf
- fig S2.pdf
- Table S1.pdf
